# Supplementary material for: Exploring Dog and Cat Management Practices in Multispecies Households and Their Association with the Pet-Owner Relationship
Source: Animals (Basel). 2024 Nov 30;14(23):3465. doi: 10.3390/ani14233465 (PMC11639825; doi:10.3390/ani14233465)
Supplement: Supplementary file 1 [file animals-14-03465-s001.zip]

Archive with 1 entries (1 files):
- animals-3268648-supplementary.pdf
